# Supplementary material for: Immunometabolic Pathways: Investigating Mediators of Major Depressive Disorder and Atherosclerotic Cardiovascular Disease Comorbidity
Source: Biol Psychiatry Glob Open Sci. 2025 May 8;5(5):100528. doi: 10.1016/j.bpsgos.2025.100528 (PMC12209949; doi:10.1016/j.bpsgos.2025.100528)
Supplement: Key Resources Table [file mmc2.xlsx]

## Sheet: Key Resources Table
KEY RESOURCES TABLE
Resource Type	Specific Reagent or Resource	Source or Reference	Identifiers	Additional Information
Biological Sample	Plasma samples from NESDA	NESDA	N=2,256	Plasma collected during baseline interviews in the Netherlands Study of Depression and Anxiety (NESDA). Assessments based on Nightingale NMR platform.
Biological Sample	Plasma samples from UK Biobank	UK Biobank	N=35,668	Plasma collected in UK Biobank cohort. Assessments based on Nightingale NMR platform.
Chemical Compound or Drug	Statins, antiplatelets, anticoagulants	ATC Classification System	ATC Codes: B01, C01D, C02-C04, C07-C09	Medications used to validate self-reported CVD cases in the Netherlands Study of Depression and Anxiety (NESDA) cohort.
Commercial Assay or Kit	PeliKine Compact ELISA for IL-6	Sanquin, Amsterdam	N/A	Used for measuring IL-6 levels in plasma samples.
Commercial Assay or Kit	Quantikine HS Immunoassay for TNF-α	R&D Systems, Minneapolis, MN	N/A	Used for measuring TNF-α levels in plasma samples.
Commercial Assay or Kit	In-house ELISA for hs-CRP	Dako (Glostrup, Denmark)	N/A	Used for measuring hs-CRP levels in plasma samples.
Deposited Data; Public Database	UK Biobank Dataset	UK Biobank (PMID: 25826379)	N/A	Included key variables such as metabolic biomarkers quantified by NMR and CVD outcomes data.
Software; Algorithm	Iterative Imputer	scikit-learn (Python v3.11.4)	N/A	Used for multivariate imputation of missing data in the pre-processing stage.
Software; Algorithm	Isolation Forest	scikit-learn (Python v3.11.4)	N/A	Used for outlier detection.
Software; Algorithm	tPC	R	N/A	Used for causal discovery
Other	Nightingale NMR Platform	Nightingale Health Ltd., Helsinki	N/A	Used for quantifying plasma metabolites in both the NESDA and UK Biobank cohorts.
Other	DSM-IV-based Composite International Diagnostic Interview (CIDI)	Lifetime version 2.1	N/A	Used to determine current or lifetime diagnosis of anxiety or depressive disorders in the NESDA cohort.
Other	Patient Health Questionnaire-9 (PHQ-9)	N/A	N/A	Used for assessing current depressive symptoms in the UK Biobank.
Other	ICD-10 Codes	World Health Organization (WHO)	Specific codes in Table S3	Used to define atherosclerotic CVD in UK Biobank.
